# Supplementary material for: Characteristics and Mechanisms of Simultaneous Quinoline and Ammonium Nitrogen Removal by a Robust Bacterium Pseudomonas stutzeri H3
Source: Microorganisms. 2025 Mar 19;13(3):687. doi: 10.3390/microorganisms13030687 (PMC11945285; doi:10.3390/microorganisms13030687)
Supplement: Supplementary file 1 [file microorganisms-13-00687-s001.zip]

Archive with 1 entries (1 files):
- microorganisms-3514955-supplementary.pdf
